# Supplementary material for: Ultrasonic Sensor: A Fast and Non-Destructive System to Measure the Viscosity and Density of Molecular Fluids
Source: Biosensors (Basel). 2024 Jul 16;14(7):346. doi: 10.3390/bios14070346 (PMC11274559; doi:10.3390/bios14070346)
Supplement: Supplementary file 1 [file biosensors-14-00346-s001.zip]

Archive with 1 entries (1 files):
- biosensors-3047095-supplementary.pdf
